# Supplementary material for: Usefulness of Easy-to-Use Risk Scoring Systems Rated in the Emergency Department to Predict Major Adverse Outcomes in Hospitalized COVID-19 Patients
Source: J Clin Med. 2021 Aug 18;10(16):3657. doi: 10.3390/jcm10163657 (PMC8397140; doi:10.3390/jcm10163657)
Supplement: Supplementary file 1 [file jcm-10-03657-s001.zip]

Archive with 1 entries (1 files):
- jcm-1282772-supplementary.xlsx
