# Supplementary material for: Usefulness of Easy-to-Use Risk Scoring Systems Rated in the Emergency Department to Predict Major Adverse Outcomes in Hospitalized COVID-19 Patients
Source: J Clin Med. 2021 Aug 18;10(16):3657. doi: 10.3390/jcm10163657 (PMC8397140; doi:10.3390/jcm10163657)
Supplement: Supplementary file 1 [file jcm-10-03657-s001.zip › jcm-1282772-supplementary.xlsx]

## Sheet: Supplementary Table S1 
	Supplementary Table S1: Items considered in each of the scoring risk systems evaluated in the present study.
	Charlson comorbidity index			LOW-HARM score			CALL Score			Obesity & Diabetes score			PH-Covid 19			Inflammation-base risk scoring system			Neutrophil-to-lymphocyte ratio			Hscore
		Points			Points			Points			Points			Points			Points						Points
	Age						Comorbidity			Pneumonia	6		Age			Albumin ≤ 3.6 g/dL	3		Absolute or % neutrophil count			Immunosuppression	18
	<50	0					Without	1		Diabetes & age <40 years	4		<20	-2		Hs-CRP ≥13.0 mg/l	2		Absolute or % lymphocyte count			Temperature
	50-59	1					With	4		Pregnancy	4		20-29	0		WBC ≥9.3 x 103 uL	1					<38.4	0
	60-69	2								Age ≥ 65 years	3		30-39	2								38.4-39.4	33
	70-79	3					Age			Immunosuppresion	2		40-49	4								>39.4	49
	≥80	4					≤60 years	1		CKD	2		50-59	6
							<60 years	3		COPD	1		60-69	8								Organomegaly
	Myocardial infarction	1								Diabetes Mellitus	1		70-79	10								Hepatomegaly or slpenomegaly	23
	CHF	1					Lymphocyte			Age <40 years	-5		80-89	12								Hepatomegaly and slpenomegaly	38
	PVD	1					>1.0 x 109/L	1					90-99	14
	Ictus	1					≤1.0 x 109/L	3					>99	15								Number of cytopenias
	Dementia	1																				1 lineage	0
	COPD	1					LDH						Sex									2 lineage	24
	CTD	1					≤250 U/L	1					Male	2								3 lineage	34
	Peptic ulcer disease	1					250-500 U/L	2
	Liver disease	1					>500 U/L	3					Comorbidities									Ferritin ng/mL
	Diabetes												Diabetes	2								<2000	0
	Uncomplicated	1											Immunosuppression	1								2,000-6,000	35
	End or organ damage	1											Hypertension	1								>6,000	50
	Hemiplejia	1											Obesity	1
													CKD	2								Triglyceride mg/dL
	Solid tumor																					<132.7	0
	Localized	2																				132.7-354	44
	Metastatic	6																				>354	64
	Leukemia	2
	Lymphoma	2																				Fibrinogen mg/dL
	AIDS	6																				>250	0
																						≤250	30
																						AST
																						<30	0
																						≥30	19
																						Hemophagocytosis features on
																						bone marrow aspirate
																						No	0
																						Yes	35
